# Supplementary material for: Computational and experimental analysis of bioactive peptide linear motifs in the integrin adhesome
Source: PLoS One. 2019 Jan 28;14(1):e0210337. doi: 10.1371/journal.pone.0210337 (PMC6349357; doi:10.1371/journal.pone.0210337)
Supplement: S1 Data — (XLSX) [file pone.0210337.s016.xlsx]

## Sheet: platelet adhesome generation
Adhesome Proteins								Platelet Proteome Blast results				Selected Proteins
Adhesome Name	Uniprot	Gene	Protein Name	Plateletweb	Match Sequence Coverage	Match % identity	Subject Uniprot	Subject Id	Gene	Protein Name	Plateletweb	Evidence Source	Selected protein	Comment
ABL1	P00519	ABL1	Tyrosine-protein kinase ABL1	Not present	-	-	-	-	-	-	-	platelet proteome + plateletweb	-
ARHGAP26	Q9UNA1	ARHGAP26	Rho GTPase-activating protein 26	Not present	-	-	-	-	-	-	-	platelet proteome + plateletweb	-
BCAR3	O75815	BCAR3	Breast cancer anti-estrogen resistance protein 3	Not present	-	-	-	-	-	-	-	platelet proteome + plateletweb	-
CBL	P22681	CBL	E3 ubiquitin-protein ligase CBL	Not present	-	-	-	-	-	-	-	platelet proteome + plateletweb	-
CEACAM1	P13688	CEACAM1	Carcinoembryonic antigen-related cell adhesion molecule 1	Not present	-	-	-	-	-	-	-	platelet proteome + plateletweb	-
DEF6	Q01524	DEFA6	Defensin-6	Not present	-	-	-	-	-	-	-	platelet proteome + plateletweb	-
ENAH	Q8N8S7	ENAH	Protein enabled homolog	Not present	-	-	-	-	-	-	-	platelet proteome + plateletweb	-
GRB7	Q14451	GRB7	Growth factor receptor-bound protein 7	Not present	-	-	-	-	-	-	-	platelet proteome + plateletweb	-
HSPB1	P04792	HSPB1	Heat shock protein beta-1	Present	-	-	-	-	-	-	-	platelet proteome	-
ITGB1BP1	O14713	ITGB1BP1	Integrin beta-1-binding protein 1	Not present	-	-	-	-	-	-	-	platelet proteome + plateletweb	-
LPXN	O60711	LPXN	Leupaxin	Not present	-	-	-	-	-	-	-	platelet proteome + plateletweb	-
MAPK8IP3	Q9UPT6	MAPK8IP3	C-Jun-amino-terminal kinase-interacting protein 3	Not present	-	-	-	-	-	-	-	platelet proteome + plateletweb	-
MARCKS	P29966	MARCKS	Myristoylated alanine-rich C-kinase substrate	Not present	-	-	-	-	-	-	-	platelet proteome + plateletweb	-
MYOM1	P52179	MYOM1	Myomesin-1	Not present	-	-	-	-	-	-	-	platelet proteome + plateletweb	-
NEDD9	Q14511	NEDD9	Enhancer of filamentation 1	Not present	-	-	-	-	-	-	-	platelet proteome + plateletweb	-
PLAUR	Q03405	PLAUR	Urokinase plasminogen activator surface receptor	Not present	-	-	-	-	-	-	-	platelet proteome + plateletweb	-
PPFIA1	Q13136	PPFIA1	Liprin-alpha-1	Not present	-	-	-	-	-	-	-	platelet proteome + plateletweb	-
PTPRH	Q9HD43	PTPRH	Receptor-type tyrosine-protein phosphatase H	Not present	-	-	-	-	-	-	-	platelet proteome + plateletweb	-
RAPGEF1	Q13905	RAPGEF1	Rap guanine nucleotide exchange factor 1	Not present	-	-	-	-	-	-	-	platelet proteome + plateletweb	-
RAVER1	Q8IY67	RAVER1	Ribonucleoprotein PTB-binding 1	Not present	-	-	-	-	-	-	-	platelet proteome + plateletweb	-
RNF5	Q99942	RNF5	E3 ubiquitin-protein ligase RNF5	Not present	-	-	-	-	-	-	-	platelet proteome + plateletweb	-
SDC2/4BP	O00560	SDCBP	Syntenin-1	Not present	-	-	-	-	-	-	-	platelet proteome + plateletweb	-
SORBS1	Q9BX66	SORBS1	Sorbin and SH3 domain-containing protein 1	Not present	-	-	-	-	-	-	-	platelet proteome + plateletweb	-
SORBS2	O94875	SORBS2	Sorbin and SH3 domain-containing protein 2	Not present	-	-	-	-	-	-	-	platelet proteome + plateletweb	-
SORBS3	O60504	SORBS3	Vinexin	Not present	-	-	-	-	-	-	-	platelet proteome + plateletweb	-
SOS1	Q07889	SOS1	Son of sevenless homolog 1	Not present	-	-	-	-	-	-	-	platelet proteome + plateletweb	-
DMN	O15061	SYNM	Synemin	Not present	-	-	-	-	-	-	-	platelet proteome + plateletweb	-
TES	Q9UGI8	TES	Testin	Not present	-	-	-	-	-	-	-	platelet proteome + plateletweb	-
TESK1	Q15569	TESK1	Dual specificity testis-specific protein kinase 1	Not present	-	-	-	-	-	-	-	platelet proteome + plateletweb	-
TIAM1	Q13009	TIAM1	T-lymphoma invasion and metastasis-inducing protein 1	Not present	-	-	-	-	-	-	-	platelet proteome + plateletweb	-
TRIP6	Q15654	TRIP6	Thyroid receptor-interacting protein 6	Not present	-	-	-	-	-	-	-	platelet proteome + plateletweb	-
ABI1/2/3	Q8IZP0	ABI1	Abl interactor 1	present	1	100	Q8IZP0	sp|Q8IZP0|ABI1_HUMAN	ABI1	Abl interactor 1	present	Platelet proteome + plateletweb	ABI1
ABI1/2/3	Q9NYB9	ABI2	Abl interactor 2	present	1	100	Q9NYB9	sp|Q9NYB9|ABI2_HUMAN	ABI2	Abl interactor 2	present	Platelet proteome + plateletweb	ABI2
ACTB	P60709	ACTB	Actin, cytoplasmic 1	present	1	100	P60709	sp|P60709|ACTB_HUMAN	ACTB	Actin	present	Platelet proteome + plateletweb	ACTB
ACTN1	P12814	ACTN1	Alpha-actinin-1	present	1	100	P12814	sp|P12814|ACTN1_HUMAN	ACTN1	Alpha-actinin-1	present	Platelet proteome + plateletweb	ACTN1
ADAM12	O43184	ADAM12	Disintegrin and metalloproteinase domain-containing protein 12	present	1	-	O43184	sp|Q13443|ADAM12_HUMAN	ADAM12	Disintegrin and metalloproteinase domain-containing protein 12	present	platelet_web	ADAM12
ADAM12	O43184	ADAM12	Disintegrin and metalloproteinase domain-containing protein 12	present	0.767877	41.12	Q13443	sp|Q13443|ADAM9_HUMAN	ADAM9	Disintegrin and metalloproteinase domain-containing protein 9	present	platelet proteome + plateletweb	ADAM9
AKT1	P31749	AKT1	RAC-alpha serine/threonine-protein kinase	present	1	-	P31749	sp|P31749|AKT1_HUMAN	AKT1	RAC-alpha serine/threonine-protein kinase	present	platelet_web	AKT1
AKT1	P31749	AKT1	RAC-alpha serine/threonine-protein kinase	present	0.997917	81.63	P31751	sp|P31751|AKT2_HUMAN	AKT2	RAC-beta serine/threonine-protein kinase	present	platelet proteome + plateletweb	AKT2
ARF1	P84077	ARF1	ADP-ribosylation factor 1	present	1	100	P84077	sp|P84077|ARF1_HUMAN	ARF1	ADP-ribosylation factor 1	present	Platelet proteome + plateletweb	ARF1
ARHGAP24	Q8N264	ARHGAP24	Rho GTPase-activating protein 24	Not present	0.534759	49	P42331	sp|P42331|RHG25_HUMAN	ARHGAP25	Rho GTPase-activating protein 25	present	platelet proteome + plateletweb	ARHGAP25
RICS	A7KAX9	RICS	Rho/Cdc42/Rac GTPase-activating protein RICS	Not present	1	100	A7KAX9	sp|A7KAX9|RHG32_HUMAN	ARHGAP32	Rho GTPase-activating protein 32	not present	Platelet proteome	ARHGAP32
GRLF1	Q9NRY4	ARHGAP35	Rho GTPase-activating protein 35	present	1	100	Q9NRY4	sp|Q9NRY4|GRLF1_HUMAN	ARHGAP35	Rho GTPase-activating protein 35	present	Platelet proteome + plateletweb	ARHGAP35
ARHGAP5	Q13017	ARHGAP5	Rho GTPase-activating protein 5	present	1	-	Q13017	sp|Q13017|RHG05_HUMAN	ARHGAP5	Rho GTPase-activating protein 5	present	platelet_web	ARHGAP5
ARHGEF6/7	Q15052	ARHGEF6	Rho guanine nucleotide exchange factor 6	Not present	1	100	Q15052	sp|Q15052|ARHG6_HUMAN	ARHGEF6	Rho guanine nucleotide exchange factor 6	not present	Platelet proteome	ARHGEF6
ARHGEF6/7	Q14155	ARHGEF7	Rho guanine nucleotide exchange factor 7	present	1	100	Q14155	sp|Q14155|ARHG7_HUMAN	ARHGEF7	Rho guanine nucleotide exchange factor 7	present	Platelet proteome + plateletweb	ARHGEF7
ARPC2	O15144	ARPC2	Actin-related protein 2/3 complex subunit 2	present	1	100	O15144	sp|O15144|ARPC2_HUMAN	ARPC2	Actin-related protein 2/3 complex subunit 2	present	Platelet proteome + plateletweb	ARPC2
DDEF2	Q9ULH1	ASAP1	Arf-GAP with SH3 domain, ANK repeat and PH domain-containing protein 1	present	1	100	Q9ULH1	sp|Q9ULH1|ASAP1_HUMAN	ASAP1	Arf-GAP with SH3 domain, ANK repeat and PH domain-containing protein 1	present	Platelet proteome + plateletweb	ASAP1
DDEF2	O43150	ASAP2	Arf-GAP with SH3 domain, ANK repeat and PH domain-containing protein 2	present	1	100	O43150	sp|O43150|ASAP2_HUMAN	ASAP2	Arf-GAP with SH3 domain, ANK repeat and PH domain-containing protein 2	present	Platelet proteome + plateletweb	ASAP2
DDEFL1	Q8TDY4	ASAP3	Arf-GAP with SH3 domain, ANK repeat and PH domain-containing protein 3	Not present	0.777409	53.99	O43150	sp|O43150|ASAP2_HUMAN	ASAP2	Arf-GAP with SH3 domain, ANK repeat and PH domain-containing protein 2	present	platelet proteome + plateletweb	-	Blast result is already present in adhesome. ASAP3 is not present in platelets.
BCAR1	P56945	BCAR1	Breast cancer anti-estrogen resistance protein 1	present	1	-	P56945	sp|P56945|BCAR1_HUMAN	BCAR1	Breast cancer anti-estrogen resistance protein 1	present	platelet_web	BCAR1
CALR	P27797	CALR	Calreticulin	present	1	100	P27797	sp|P27797|CALR_HUMAN	CALR	Calreticulin	present	Platelet proteome + plateletweb	CALR
CAPN1/2	P07384	CAPN1	Calpain-1 catalytic subunit	present	1	100	P07384	sp|P07384|CAN1_HUMAN	CAPN1	Calpain-1	present	Platelet proteome + plateletweb	CAPN1
CAPN1/2	P17655	CAPN2	Calpain-2 catalytic subunit	present	1	100	P17655	sp|P17655|CAN2_HUMAN	CAPN2	Calpain-2	present	Platelet proteome + plateletweb	CAPN2
CAV1	Q03135	CAV1	Caveolin-1	present	1	-	Q03135	sp|Q03135|CAV1_HUMAN	CAV1	Caveolin-1	present	platelet_web	CAV1
SH3KBP1	Q96B97	SH3KBP1	SH3 domain-containing kinase-binding protein 1	Not present	0.533835	45.63	Q9Y5K6	sp|Q9Y5K6|CD2AP_HUMAN	CD2AP	CD2-associated protein	present	platelet proteome + plateletweb	CD2AP
CD47	Q08722	CD47	Leukocyte surface antigen CD47	present	1	100	Q08722	sp|Q08722|CD47_HUMAN	CD47	Leukocyte surface antigen CD47	present	Platelet proteome + plateletweb	CD47
CFL1	P23528	CFL1	Cofilin-1	present	1	100	P23528	sp|P23528|COF1_HUMAN	CFL1	Cofilin-1	present	Platelet proteome + plateletweb	CFL1
CORO1B	Q9BR76	CORO1B	Coronin-1B	present	1	100	Q9BR76	sp|Q9BR76|COR1B_HUMAN	CORO1B	Coronin-1B	present	Platelet proteome + plateletweb	CORO1B
CRK	P46108	CRK	Adapter molecule crk	present	1	100	P46108	sp|P46108|CRK_HUMAN	CRK	Adapter molecule crk	present	Platelet proteome + plateletweb	CRK
CRKL	P46109	CRKL	Crk-like protein	present	1	100	P46109	sp|P46109|CRKL_HUMAN	CRKL	Crk-like protein	present	Platelet proteome + plateletweb	CRKL
CSK	P41240	CSK	Tyrosine-protein kinase CSK	present	1	100	P41240	sp|P41240|CSK_HUMAN	CSK	Tyrosine-protein kinase CSK	present	Platelet proteome + plateletweb	CSK
CSRP1	P21291	CSRP1	Cysteine and glycine-rich protein 1	present	1	100	P21291	sp|P21291|CSRP1_HUMAN	CSRP1	Cysteine and glycine-rich protein 1	present	Platelet proteome + plateletweb	CSRP1
CTTN	Q14247	CTTN	Src substrate cortactin	present	1	100	Q14247	sp|Q14247|SRC8_HUMAN	CTTN	Src substrate cortactin	present	Platelet proteome + plateletweb	CTTN
DNM2	P50570	DNM2	Dynamin-2	present	1	100	P50570	sp|P50570|DYN2_HUMAN	DNM2	Dynamin-2	present	Platelet proteome + plateletweb	DNM2
DOCK1	Q14185	DOCK1	Dedicator of cytokinesis protein 1	Not present	1.01287	63.26	Q9H7D0	sp|Q9H7D0|DOCK5_HUMAN	DOCK5	Dedicator of cytokinesis protein 5	present	platelet proteome + plateletweb	DOCK5
ELMO1	Q92556	ELMO1	Engulfment and cell motility protein 1	present	1	100	Q92556	sp|Q92556|ELMO1_HUMAN	ELMO1	Engulfment and cell motility protein 1	present	Platelet proteome + plateletweb	ELMO1
ENG	P17813	ENG	Endoglin	present	1	100	P17813	sp|P17813|EGLN_HUMAN	ENG	Endoglin	present	Platelet proteome + plateletweb	ENG
VIL2	P15311	VIL2	Ezrin	present	1	100	P15311	sp|P15311|EZRI_HUMAN	EZR	Ezrin	present	Platelet proteome + plateletweb	EZR
FBLIM1	Q8WUP2	FBLIM1	Filamin-binding LIM protein 1	present	1	-	Q8WUP2	sp|Q8WUP2|FBLI1_HUMAN	FBLIM1	Filamin-binding LIM protein 1	present	platelet_web	FBLIM1
FERMT1	Q9BQL6	FERMT1	Fermitin family homolog 1	present	1	100	Q9BQL6	sp|Q9BQL6|FERM1_HUMAN	FERMT1	Fermitin family homolog 1	present	Platelet proteome + plateletweb	FERMT1
FERMT2	Q96AC1	FERMT2	Fermitin family homolog 2	present	1	100	Q96AC1	sp|Q96AC1|FERM2_HUMAN	FERMT2	Fermitin family homolog 2	present	Platelet proteome + plateletweb	FERMT2
FERMT3	Q86UX7	FERMT3	Fermitin family homolog 3	present	1	100	Q86UX7	sp|Q86UX7|URP2_HUMAN	FERMT3	Fermitin family homolog 3	present	Platelet proteome + plateletweb	FERMT3
FHL2	Q14192	FHL2	Four and a half LIM domains protein 2	Not present	0.853047	49.16	Q13642	sp|Q13642|FHL1_HUMAN	FHL1	Four and a half LIM domains protein 1	present	platelet proteome + plateletweb	FHL1
FLNA	P21333	FLNA	Filamin-A	present	1	100	P21333	sp|P21333|FLNA_HUMAN	FLNA	Filamin-A	present	Platelet proteome + plateletweb	FLNA
FYN	P06241	FYN	Tyrosine-protein kinase Fyn	present	1	100	P06241	sp|P06241|FYN_HUMAN	FYN	Tyrosine-protein kinase Fyn	present	Platelet proteome + plateletweb	FYN
GAB1	Q13480	GAB1	GRB2-associated-binding protein 1	present	1	-	Q13480	sp|Q13480|GAB1_HUMAN	GAB1	GRB2-associated-binding protein 1	present	platelet_web	GAB1
GIT1	Q9Y2X7	GIT1	ARF GTPase-activating protein GIT1	present	1	100	Q9Y2X7	sp|Q9Y2X7|GIT1_HUMAN	GIT1	ARF GTPase-activating protein GIT1	present	Platelet proteome + plateletweb	GIT1
GIT2	Q14161	GIT2	ARF GTPase-activating protein GIT2	present	1	100	Q14161	sp|Q14161|GIT2_HUMAN	GIT2	ARF GTPase-activating protein GIT2	present	Platelet proteome + plateletweb	GIT2
GRB2	P62993	GRB2	Growth factor receptor-bound protein 2	present	1	100	P62993	sp|P62993|GRB2_HUMAN	GRB2	Growth factor receptor-bound protein 2	present	Platelet proteome + plateletweb	GRB2
HAX1	O00165	HAX1	HCLS1-associated protein X-1	present	1	-	O00165	sp|O00165|HAX1_HUMAN	HAX1	HCLS1-associated protein X-1	present	platelet_web	HAX1
HRAS	P01112	HRAS	GTPase HRas	present	1	100	P01112	sp|P01112|RASH_HUMAN	HRAS	GTPase Hras	present	Platelet proteome + plateletweb	HRAS
HSPA2	P54652	HSPA2	Heat shock-related 70 kDa protein 2	present	1	100	P54652	sp|P54652|HSP72_HUMAN	HSPA2	Heat shock-related 70 kDa protein 2	present	Platelet proteome + plateletweb	HSPA2
ILK	Q13418	ILK	Integrin-linked protein kinase	present	1	100	Q13418	sp|Q13418|ILK_HUMAN	ILK	Integrin-linked protein kinase	present	Platelet proteome + plateletweb	ILK
ILKAP	Q9H0C8	ILKAP	Integrin-linked kinase-associated serine/threonine phosphatase 2C	present	1	-	Q9H0C8	sp|Q9H0C8|ILKAP_HUMAN	ILKAP	Integrin-linked kinase-associated serine/threonine phosphatase 2C	present	platelet_web	ILKAP
INPP5D	Q92835	INPP5D	Phosphatidylinositol 3,4,5-trisphosphate 5-phosphatase 1	present	1	100	Q92835	sp|Q92835|SHIP1_HUMAN	INPP5D	Phosphatidylinositol 3,4,5-trisphosphate 5-phosphatase 1	present	Platelet proteome + plateletweb	INPP5D
INPPL1	O15357	INPPL1	Phosphatidylinositol 3,4,5-trisphosphate 5-phosphatase 2	present	1	100	O15357	sp|O15357|SHIP2_HUMAN	INPPL1	Phosphatidylinositol 3,4,5-trisphosphate 5-phosphatase 2	present	Platelet proteome + plateletweb	INPPL1
INSR	P06213	INSR	Insulin receptor	present	1	100	P06213	sp|P06213|INSR_HUMAN	INSR	Insulin receptor	present	Platelet proteome + plateletweb	INSR
ITGA	P17301	ITGA2	Integrin alpha-2	present	1	100	P17301	sp|P17301|ITA2_HUMAN	ITGA2	Integrin alpha-2	present	Platelet proteome + plateletweb	ITGA2
ITGA	P08514	ITGA2B	Integrin alpha-IIb	present	1	100	P08514	sp|P08514|ITA2B_HUMAN	ITGA2B	Integrin alpha-Iib	present	Platelet proteome + plateletweb	ITGA2B
ITGA	P26006	ITGA3	Integrin alpha-3	present	1	100	P26006	sp|P26006|ITA3_HUMAN	ITGA3	Integrin alpha-3	present	Platelet proteome + plateletweb	ITGA3
ITGA	P08648	ITGA5	Integrin alpha-5	present	1	100	P08648	sp|P08648|ITA5_HUMAN	ITGA5	Integrin alpha-5	present	Platelet proteome + plateletweb	ITGA5
ITGA	P23229	ITGA6	Integrin alpha-6	present	1	100	P23229	sp|P23229|ITA6_HUMAN	ITGA6	Integrin alpha-6	present	Platelet proteome + plateletweb	ITGA6
ITGA	P06756	ITGAV	Integrin alpha-V	present	1	100	P06756	sp|P06756|ITAV_HUMAN	ITGAV	Integrin alpha-V	present	Platelet proteome + plateletweb	ITGAV
ITGA	P20702	ITGAX	Integrin alpha-X	present	1	-	P20702	sp|P20702|ITAX_HUMAN	ITGAX	Integrin alpha-X	present	platelet_web	ITGAX
ITGB	P05556	ITGB1	Integrin beta-1	present	1	100	P05556	sp|P05556|ITB1_HUMAN	ITGB1	Integrin beta-1	present	Platelet proteome + plateletweb	ITGB1
ITGB	P05107	ITGB2	Integrin beta-2	present	1	100	P05107	sp|P05107|ITB2_HUMAN	ITGB2	Integrin beta-2	present	Platelet proteome + plateletweb	ITGB2
ITGB	P05106	ITGB3	Integrin beta-3	present	1	100	P05106	sp|P05106|ITB3_HUMAN	ITGB3	Integrin beta-3	present	Platelet proteome + plateletweb	ITGB3
ITGB3BP	Q13352	ITGB3BP	Centromere protein R	present	1	-	Q13352	sp|Q13352|CENPR_HUMAN	ITGB3BP	Centromere protein R	present	platelet_web	ITGB3BP
ITGB	P18084	ITGB5	Integrin beta-5	present	1	100	P18084	sp|P18084|ITB5_HUMAN	ITGB5	Integrin beta-5	present	Platelet proteome + plateletweb	ITGB5
ITGB	P18564	ITGB6	Integrin beta-6	Not present	1	100	P18564	sp|P18564|ITB6_HUMAN	ITGB6	Integrin beta-6	not present	Platelet proteome	ITGB6
ITGB	P26010	ITGB7	Integrin beta-7	present	1	100	P26010	sp|P26010|ITB7_HUMAN	ITGB7	Integrin beta-7	present	Platelet proteome + plateletweb	ITGB7
TRIO	O75962	TRIO	Triple functional domain protein	Not present	0.768809	69.13	O60229	sp|O60229|KALRN_HUMAN	KALRN	Kalirin	present	platelet proteome + plateletweb	KALRN
KCNH2	Q12809	KCNH2	Potassium voltage-gated channel subfamily H member 2	present	1	100	Q12809	sp|Q12809|KCNH2_HUMAN	KCNH2	Potassium voltage-gated channel subfamily H member 2	present	Platelet proteome + plateletweb	KCNH2
KEAP1	Q14145	KEAP1	Kelch-like ECH-associated protein 1	present	1	100	Q14145	sp|Q14145|KEAP1_HUMAN	KEAP1	Kelch-like ECH-associated protein 1	present	Platelet proteome + plateletweb	KEAP1
KTN1	Q86UP2	KTN1	Kinectin	present	1	100	Q86UP2	sp|Q86UP2|KTN1_HUMAN	KTN1	Kinectin	present	Platelet proteome + plateletweb	KTN1
LASP1	Q14847	LASP1	LIM and SH3 domain protein 1	present	1	100	Q14847	sp|Q14847|LASP1_HUMAN	LASP1	LIM and SH3 domain protein 1	present	Platelet proteome + plateletweb	LASP1
LAYN	Q6UX15	LAYN	Layilin	present	1	-	Q6UX15	sp|Q6UX15|LAYN_HUMAN	LAYN	Layilin	present	platelet_web	LAYN
LIMK1	P53667	LIMK1	LIM domain kinase 1	present	1	100	P53667	sp|P53667|LIMK1_HUMAN	LIMK1	LIM domain kinase 1	present	Platelet proteome + plateletweb	LIMK1
LIMS1	P48059	LIMS1	LIM and senescent cell antigen-like-containing domain protein 1	present	1	100	P48059	sp|P48059|LIMS1_HUMAN	LIMS1	LIM and senescent cell antigen-like-containing domain protein 1	present	Platelet proteome + plateletweb	LIMS1
LIMS2	Q7Z4I7	LIMS2	LIM and senescent cell antigen-like-containing domain protein 2	present	1	100	Q7Z4I7	sp|Q7Z4I7|LIMS2_HUMAN	LIMS2	LIM and senescent cell antigen-like-containing domain protein 2	present	Platelet proteome + plateletweb	LIMS2
JUB	Q96IF1	JUB	LIM domain-containing protein ajuba	present	0.501859	39.26	Q93052	sp|Q93052|LPP_HUMAN	LPP	Lipoma-preferred partner	present	platelet proteome + plateletweb	-	LPP already present in dataset
LPP	Q93052	LPP	Lipoma-preferred partner	present	1	100	Q93052	sp|Q93052|LPP_HUMAN	LPP	Lipoma-preferred partner	present	Platelet proteome + plateletweb	LPP
LRP1	Q07954	LRP1	Prolow-density lipoprotein receptor-related protein 1	present	1	-	Q07954	sp|Q07954|LRP1_HUMAN	LRP1	Prolow-density lipoprotein receptor-related protein 1	present	platelet_web	LRP1
LYN	P07948	LYN	Tyrosine-protein kinase Lyn	present	1	100	P07948	sp|P07948|LYN_HUMAN	LYN	Tyrosine-protein kinase Lyn	present	Platelet proteome + plateletweb	LYN
ERK	P28482	ERK	Mitogen-activated protein kinase 1	present	1	100	P28482	sp|P28482|MK01_HUMAN	MAPK1	Mitogen-activated protein kinase 1	present	Platelet proteome + plateletweb	MAPK1
MAPK8	P45983	MAPK8	Mitogen-activated protein kinase 8	present	1	100	P45983	sp|P45983|MK08_HUMAN	MAPK8	Mitogen-activated protein kinase 8	present	Platelet proteome + plateletweb	MAPK8
MSN	P26038	MSN	Moesin	present	1	100	P26038	sp|P26038|MOES_HUMAN	MSN	Moesin	present	Platelet proteome + plateletweb	MSN
NCK2	O43639	NCK2	Cytoplasmic protein NCK2	present	1	100	O43639	sp|O43639|NCK2_HUMAN	NCK2	Cytoplasmic protein NCK2	present	Platelet proteome + plateletweb	NCK2
NECL5	P15151	NECL5	Nectin-like protein 5	Not present	0.772182	53.42	Q92692	sp|Q92692|PVRL2_HUMAN	NECTIN2	Nectin-2	present	platelet proteome + plateletweb	NECTIN2
NEXN	Q0ZGT2	NEXN	Nexilin	present	1	100	Q0ZGT2	sp|Q0ZGT2|NEXN_HUMAN	NEXN	Nexilin	present	Platelet proteome + plateletweb	NEXN
NF2	P35240	NF2	Merlin	Not present	1	100	P35240	sp|P35240|MERL_HUMAN	NF2	Merlin	Not present	Platelet proteome	NF2
NUDT16L1	Q9BRJ7	NUDT16L1	Tudor-interacting repair regulator protein	present	1	100	Q9BRJ7	sp|Q9BRJ7|SDOS_HUMAN	NUDT16L1	Tudor-interacting repair regulator protein	present	Platelet proteome + plateletweb	NUDT16L1
OSTF1	Q92882	OSTF1	Osteoclast-stimulating factor 1	present	1	100	Q92882	sp|Q92882|OSTF1_HUMAN	OSTF1	Osteoclast-stimulating factor 1	present	Platelet proteome + plateletweb	OSTF1
PABPC1	P11940	PABPC1	Polyadenylate-binding protein 1	present	1	100	P11940	sp|P11940|PABP1_HUMAN	PABPC1	Polyadenylate-binding protein 1	present	Platelet proteome + plateletweb	PABPC1
PAK1	Q13153	PAK1	Serine/threonine-protein kinase PAK 1	present	1	100	Q13153	sp|Q13153|PAK1_HUMAN	PAK1	Serine/threonine-protein kinase PAK 1	present	Platelet proteome + plateletweb	PAK1
PALLD	Q8WX93	PALLD	Palladin	present	1	-	Q8WX93	sp|Q8WX93|PALLD_HUMAN	PALLD	Palladin	present	platelet_web	PALLD
PARVA	Q9NVD7	PARVA	Alpha-parvin	present	1	100	Q9NVD7	sp|Q9NVD7|PARVA_HUMAN	PARVA	Alpha-parvin	present	Platelet proteome + plateletweb	PARVA
PARVB	Q9HBI1	PARVB	Beta-parvin	present	1	100	Q9HBI1	sp|Q9HBI1|PARVB_HUMAN	PARVB	Beta-parvin	present	Platelet proteome + plateletweb	PARVB
LDB3	O75112	LDB3	LIM domain-binding protein 3	Not present	0.503439	33.61	Q96HC4	sp|Q96HC4|PDLI5_HUMAN	PDLIM5	PDZ and LIM domain protein 5	present	platelet proteome + plateletweb	PDLIM5
PDPK1	O15530	PDPK1	3-phosphoinositide-dependent protein kinase 1	present	1	100	O15530	sp|O15530|PDPK1_HUMAN	PDPK1	3-phosphoinositide-dependent protein kinase 1	present	Platelet proteome + plateletweb	PDPK1
PFN1	P07737	PFN1	Profilin-1	present	1	100	P07737	sp|P07737|PROF1_HUMAN	PFN1	Profilin-1	present	Platelet proteome + plateletweb	PFN1
PIK3CA	P42336	PIK3CA	Phosphatidylinositol 4,5-bisphosphate 3-kinase catalytic subunit alpha isoform	present	1	100	P42336	sp|P42336|PK3CA_HUMAN	PIK3CA	Phosphatidylinositol 4,5-bisphosphate 3-kinase catalytic subunit alpha isoform	present	Platelet proteome + plateletweb	PIK3CA
PIP5K1C	O60331	PIP5K1C	Phosphatidylinositol 4-phosphate 5-kinase type-1 gamma	present	1	-	O60331	sp|O60331|PI51C_HUMAN	PIP5K1C	Phosphatidylinositol 4-phosphate 5-kinase type-1 gamma	present	platelet_web	PIP5K1C
PKD1	P98161	PKD1	Polycystin-1	present	1	100	P98161	sp|P98161|PKD1_HUMAN	PKD1	Polycystin-1	present	Platelet proteome + plateletweb	PKD1
PLCG1	P19174	PLCG1	1-phosphatidylinositol 4,5-bisphosphate phosphodiesterase gamma-1	Not present	0.948837	52.12	P16885	sp|P16885|PLCG2_HUMAN	PLCG2	1-phosphatidylinositol 4,5-bisphosphate phosphodiesterase gamma-2	present	platelet proteome + plateletweb	PLCG2
PLD1	Q13393	PLD1	Phospholipase D1	present	1	-	Q13393	sp|Q13393|PLD1_HUMAN	PLD1	Phospholipase D1	present	platelet_web	PLD1
PLEC1	Q15149	PLEC	Plectin	present	1	100	Q15149	sp|Q15149|PLEC_HUMAN	PLEC	Plectin	present	Platelet proteome + plateletweb	PLEC
PPM1M/F	P49593	PPM1F	Protein phosphatase 1F	present	1	100	P49593	sp|P49593|PPM1F_HUMAN	PPM1F	Protein phosphatase 1F	present	Platelet proteome + plateletweb	PPM1F
PPP2CA	P67775	PPP2CA	Serine/threonine-protein phosphatase 2A catalytic subunit alpha isoform	present	1	100	P67775	sp|P67775|PP2AA_HUMAN	PPP2CA	Serine/threonine-protein phosphatase 2A catalytic subunit alpha isoform	present	Platelet proteome + plateletweb	PPP2CA
PRKACA	P17612	PRKACA	cAMP-dependent protein kinase catalytic subunit alpha	present	1	100	P17612	sp|P17612|KAPCA_HUMAN	PRKACA	cAMP-dependent protein kinase catalytic subunit alpha	present	Platelet proteome + plateletweb	PRKACA
PRKCA	P17252	PRKCA	Protein kinase C alpha type	present	1	100	P17252	sp|P17252|KPCA_HUMAN	PRKCA	Protein kinase C alpha type	present	Platelet proteome + plateletweb	PRKCA
PRKCA	Q05655	PRKCD	Protein kinase C delta type	present	1	100	Q05655	sp|Q05655|KPCD_HUMAN	PRKCD	Protein kinase C delta type	present	Platelet proteome + plateletweb	PRKCD
PRKCA	Q04759	PRKCQ	Protein kinase C theta type	present	1	100	Q04759	sp|Q04759|KPCT_HUMAN	PRKCQ	Protein kinase C theta type	present	Platelet proteome + plateletweb	PRKCQ
PRKCA	Q15139	PRKD1	Serine/threonine-protein kinase D1	present	1	-	Q15139	sp|Q15139|KPCD1_HUMAN	PRKD1	Serine/threonine-protein kinase D1	present	platelet_web	PRKD1
PTEN	P60484	PTEN	Phosphatidylinositol 3,4,5-trisphosphate 3-phosphatase and dual-specificity protein phosphatase PTEN	present	1	100	P60484	sp|P60484|PTEN_HUMAN	PTEN	Phosphatidylinositol 3,4,5-trisphosphate 3-phosphatase and dual-specificity protein phosphatase PTEN	present	Platelet proteome + plateletweb	PTEN
PTK2	Q05397	PTK2	Focal adhesion kinase 1	present	1	100	Q05397	sp|Q05397|FAK1_HUMAN	PTK2	Focal adhesion kinase 1	present	Platelet proteome + plateletweb	PTK2
PTK2B	Q14289	PTK2B	Protein-tyrosine kinase 2-beta	present	1	-	O43294	sp|O43294|FAK2_HUMAN	PTK2B	Protein-tyrosine kinase 2-beta	present	platelet_web	PTK2B
PTPN1	P18031	PTPN1	Tyrosine-protein phosphatase non-receptor type 1	present	1	100	P18031	sp|P18031|PTN1_HUMAN	PTPN1	Tyrosine-protein phosphatase non-receptor type 1	present	Platelet proteome + plateletweb	PTPN1
PTPN2	P17706	PTPN2	Tyrosine-protein phosphatase non-receptor type 2	Not present	1.05783	53.3	P18031	sp|P18031|PTN1_HUMAN	PTPN1	Tyrosine-protein phosphatase non-receptor type 1	present	platelet proteome + plateletweb	-	As PTPN1 is already present in the dataset PTPN2 is excluded
PTPN11	Q06124	PTPN11	Tyrosine-protein phosphatase non-receptor type 11	present	1	100	Q06124	sp|Q06124|PTN11_HUMAN	PTPN11	Tyrosine-protein phosphatase non-receptor type 11	present	Platelet proteome + plateletweb	PTPN11
PTPN12	Q05209	PTPN12	Tyrosine-protein phosphatase non-receptor type 12	present	1	100	Q05209	sp|Q05209|PTN12_HUMAN	PTPN12	Tyrosine-protein phosphatase non-receptor type 12	present	Platelet proteome + plateletweb	PTPN12
PTPN6	P29350	PTPN6	Tyrosine-protein phosphatase non-receptor type 6	present	1	100	P29350	sp|P29350|PTN6_HUMAN	PTPN6	Tyrosine-protein phosphatase non-receptor type 6	present	Platelet proteome + plateletweb	PTPN6
PTPRA	P18433	PTPRA	Receptor-type tyrosine-protein phosphatase alpha	present	1	100	P18433	sp|P18433|PTPRA_HUMAN	PTPRA	Receptor-type tyrosine-protein phosphatase alpha	present	Platelet proteome + plateletweb	PTPRA
PTPRF	P10586	PTPRF	Receptor-type tyrosine-protein phosphatase F	Not present	1	100	P10586	sp|P10586|PTPRF_HUMAN	PTPRF	Receptor-type tyrosine-protein phosphatase F	not present	Platelet proteome	PTPRF
PTPRO	Q16827	PTPRO	Receptor-type tyrosine-protein phosphatase O	present	1	100	Q16827	sp|Q16827|PTPRO_HUMAN	PTPRO	Receptor-type tyrosine-protein phosphatase O	present	Platelet proteome + plateletweb	PTPRO
RAC1	P63000	RAC1	Ras-related C3 botulinum toxin substrate 1	present	1	100	P63000	sp|P63000|RAC1_HUMAN	RAC1	Ras-related C3 botulinum toxin substrate 1	present	Platelet proteome + plateletweb	RAC1
WRCH1	Q7L0Q8	RHOU	Rho-related GTP-binding protein RhoU	Not present	0.674419	59.77	A4D2P1	tr|A4D2P1|A4D2P1_HUMAN	RAC1	Ras-related C3 botulinum toxin substrate 1	present	platelet proteome + plateletweb	-	RAC1 already present in adhesome
GNB2L1	P63244	RACK1	Receptor of activated protein C kinase 1	present	1	100	P63244	sp|P63244|GBLP_HUMAN	RACK1	Receptor of activated protein C kinase 1	present	Platelet proteome + plateletweb	RACK1
RASA1	P20936	RASA1	Ras GTPase-activating protein 1	present	1	100	P20936	sp|P20936|RASA1_HUMAN	RASA1	Ras GTPase-activating protein 1	present	Platelet proteome + plateletweb	RASA1
RDX	P35241	RDX	Radixin	present	1	100	P35241	sp|P35241|RADI_HUMAN	RDX	Radixin	present	Platelet proteome + plateletweb	RDX
RHOA	P61586	RHOA	Transforming protein RhoA	present	1	100	P61586	sp|P61586|RHOA_HUMAN	RHOA	Transforming protein RhoA	present	Platelet proteome + plateletweb	RHOA
ROCK1	Q13464	ROCK1	Rho-associated protein kinase 1	present	1	100	Q13464	sp|Q13464|ROCK1_HUMAN	ROCK1	Rho-associated protein kinase 1	present	Platelet proteome + plateletweb	ROCK1
SDC2/4	P31431	SDC4	Syndecan-4	present	1	-	P31431	sp|P31431|SDC4_HUMAN	SDC4	Syndecan-4	present	platelet_web	SDC4
SHC	P29353	SHC1	SHC-transforming protein 1	present	1	100	P29353	sp|P29353|SHC1_HUMAN	SHC1	SHC-transforming protein 1	present	Platelet proteome + plateletweb	SHC1
SLC3A2	P08195	SLC3A2	4F2 cell-surface antigen heavy chain	present	1	100	P08195	sp|P08195|4F2_HUMAN	SLC3A2	4F2 cell-surface antigen heavy chain	present	Platelet proteome + plateletweb	SLC3A2
SLC9A1	P19634	SLC9A1	Sodium/hydrogen exchanger 1	present	1	100	P19634	sp|P19634|SL9A1_HUMAN	SLC9A1	Sodium/hydrogen exchanger 1	present	Platelet proteome + plateletweb	SLC9A1
SRC	P12931	SRC	Proto-oncogene tyrosine-protein kinase Src	present	1	100	P12931	sp|P12931|SRC_HUMAN	SRC	Proto-oncogene tyrosine-protein kinase Src	present	Platelet proteome + plateletweb	SRC
STAT3	P40763	STAT3	Signal transducer and activator of transcription 3	present	1	100	P40763	sp|P40763|STAT3_HUMAN	STAT3	Signal transducer and activator of transcription 3	present	Platelet proteome + plateletweb	STAT3
SVIL	O95425	SVIL	Supervillin	present	1	-	O95425	sp|O95425|SVIL_HUMAN	SVIL	Supervillin	present	platelet_web	SVIL
SYK	P43405	SYK	Tyrosine-protein kinase SYK	present	1	100	P43405	sp|P43405|KSYK_HUMAN	SYK	Tyrosine-protein kinase SYK	present	Platelet proteome + plateletweb	SYK
PXN	P49023	PXN	Paxillin	present	0.656514	50.52	O43294	sp|O43294|TGFI1_HUMAN	TGFB1I1	Transforming growth factor beta-1-induced transcript 1 protein	present	Literature [pumedID=9664039]	-	PXN not present in platelets
TGFB1I1	O43294	TGFB1I1	Transforming growth factor beta-1-induced transcript 1 protein	present	1	100	O43294	sp|O43294|TGFI1_HUMAN	TGFB1I1	Transforming growth factor beta-1-induced transcript 1 protein	present	Platelet proteome + plateletweb	TGFB1I1
THY1	P04216	THY1	Thy-1 membrane glycoprotein	present	1	-	P04216	sp|P04216|THY1_HUMAN	THY1	Thy-1 membrane glycoprotein	present	platelet_web	THY1
TLN1	Q9Y490	TLN1	Talin-1	present	1	100	Q9Y490	sp|Q9Y490|TLN1_HUMAN	TLN1	Talin-1	present	Platelet proteome + plateletweb	TLN1
TNS1	Q9HBL0	TNS1	Tensin-1	present	1	100	Q9HBL0	sp|Q9HBL0|TENS1_HUMAN	TNS1	Tensin-1	present	Platelet proteome + plateletweb	TNS1
TRPM7	Q96QT4	TRPM7	Transient receptor potential cation channel subfamily M member 7	present	1	100	Q96QT4	sp|Q96QT4|TRPM7_HUMAN	TRPM7	Transient receptor potential cation channel subfamily M member 7	present	Platelet proteome + plateletweb	TRPM7
TSPAN1	O60635	TSPAN1	Tetraspanin-1	Not present	0.614108	35.14	O60636	sp|O60636|TSN2_HUMAN	TSPAN2	Tetraspanin-2	present	platelet proteome + plateletweb	TSPAN2
TUBA1B	Q71U36	TUBA1A	Tubulin alpha-1A chain	present	1	100	Q71U36	sp|Q71U36|TBA1A_HUMAN	TUBA1A	Tubulin alpha-1A chain	present	Platelet proteome + plateletweb	TUBA1A
TUBA1B	P68363	TUBA1B	Tubulin alpha-1B chain	present	1	100	P68363	sp|P68363|TBA1B_HUMAN	TUBA1B	Tubulin alpha-1B chain	present	Platelet proteome + plateletweb	TUBA1B
TUBA1B	P68366	TUBA4A	Tubulin alpha-4A chain	present	1	100	P68366	sp|P68366|TBA4A_HUMAN	TUBA4A	Tubulin alpha-4A chain	present	Platelet proteome + plateletweb	TUBA4A
TUBA1B	Q9NY65	TUBA8	Tubulin alpha-8 chain	present	1	100	Q9NY65	sp|Q9NY65|TBA8_HUMAN	TUBA8	Tubulin alpha-8 chain	present	Platelet proteome + plateletweb	TUBA8
VASP	P50552	VASP	Vasodilator-stimulated phosphoprotein	present	1	100	P50552	sp|P50552|VASP_HUMAN	VASP	Vasodilator-stimulated phosphoprotein	present	Platelet proteome + plateletweb	VASP
VAV1/2/3	P15498	VAV1	Proto-oncogene vav	present	1	100	P15498	sp|P15498|VAV_HUMAN	VAV1	Proto-oncogene vav	present	Platelet proteome + plateletweb	VAV1
VAV1/2/3	P52735	VAV2	Guanine nucleotide exchange factor VAV2	Not present	1.02164	51.95	Q9UKW4	sp|Q9UKW4|VAV3_HUMAN	VAV3	Guanine nucleotide exchange factor VAV3	present	platelet proteome + plateletweb	-
VAV1/2/3	Q9UKW4	VAV3	Guanine nucleotide exchange factor VAV3	present	1	100	Q9UKW4	sp|Q9UKW4|VAV3_HUMAN	VAV3	Guanine nucleotide exchange factor VAV3	present	Platelet proteome + plateletweb	VAV3
VCL	P18206	VCL	Vinculin	present	1	100	P18206	sp|P18206|VINC_HUMAN	VCL	Vinculin	present	Platelet proteome + plateletweb	VCL
VIM	P08670	VIM	Vimentin	present	1	100	P08670	sp|P08670|VIME_HUMAN	VIM	Vimentin	present	Platelet proteome + plateletweb	VIM
ZYX	Q15942	ZYX	Zyxin	present	1	100	Q15942	sp|Q15942|ZYX_HUMAN	ZYX	Zyxin	present	Platelet proteome + plateletweb	ZYX

## Sheet: Fig S1
Fig S1 Aggregation results before and after TRAP activation for all peptides.				DONORS												p-value
pos	sample	peptide	TRAP	a	b	c	d	e	f	g	h	i	j	k	l
4	A1-450	pal-ITGA2B_JM									30	11	12			0.05
17	A7-875	pal-SDC4_JM	y								4	3	5			0.05
19	A8-875	pal-SDC4_middle	y								3	2	4			0.05
21	A9-875	pal-SDC4_tail	y				9		54	41						0.05
28	B1-450	tat-ACTN1_VBS						73						59	68	0.05
29	B1-875	tat-ACTN1_VBS	y					66						51	68	0.05
5	A1-875	pal-ITGA2B_JM	y								52	36	64			0.0605916
22	A10-450	tat									4	3	5			na
23	A10-875	tat	y								76	67	79			na
24	A11-450	TGFB1I1_LD-tat									3	4	4			0.76025
25	A11-875	TGFB1I1_LD-tat	y								74	59	67			0.134143
30	A13-450	tat-VCL									4	4	4			0.601873
31	A13-875	tat-VCL	y								68	67	77			0.412389
32	A14-450	tat-VASP									3	3	3			0.964649
33	A14-875	tat-VASP	y								75	71	76			0.412389
34	A15-450	tat-CAST_1									4	4	3			0.76025
35	A15-875	tat-CAST_1	y								77	63	76			0.412389
36	A16-450	tat-CAST_2									3	4	4			0.76025
37	A16-875	tat-CAST_2	y								78	69	76			0.587611
38	A17-450	tat-MSN									3	3	4			0.880704
39	A17-875	tat-MSN	y								76	68	75			0.412389
40	A18-450	tat-NHERF1									4	3	3
41	A18-875	tat-NHERF1	y								71	66	75
42	A19-450	tat-FAK_1									4	4	4			0.601873
43	A19-875	tat-FAK_1	y								76	66	74			0.253278
6	A2-450	pal-ITGA2B_tail					2		3	2						0.970327
7	A2-875	pal-ITGA2B_tail	y				74		76	4						0.5
44	A20-450	tat-FAK_2									4	3	4			0.76025
45	A20-875	tat-FAK_2	y								77	61	76			0.412389
46	A21-450	AMAP1-tat									4	3	5			0.590262
47	A21-875	AMAP1-tat	y								76	62	79			0.5
8	A3-450	pal-ITGB3_tail					2		5	3						0.678583
9	A3-875	pal-ITGB3_tail	y				74		77	63						0.65
10	A4-450	pal-ITGB3_JM					4		3	5						0.23975
11	A4-875	pal-ITGB3_JM	y				76		77	68						0.65
12	A5-450	pal-ITGB3_middle1									1	1	0			0.76025
13	A5-875	pal-ITGB3_middle1	y								64	60	12			0.0605916
14	A6-450	pal-ITGB3_middle2									2	2	1			0.23975
15	A6-875	pal-ITGB3_middle2	y								74	71	78			0.8
16	A7-450	pal-SDC4_JM									1	0	2			0.673452
18	A8-450	pal-SDC4_middle									1	0	1			0.823161
20	A9-450	pal-SDC4_tail					2		4	15						0.411093
52	B10-450	SHIP1-tat		4	8	2	3	4								0.653359
53	B10-875	SHIP1-tat	y	70	77	76	75	73								0.879484
50	B11-450	PTPN1-tat		3	4	5	4	3								0.659052
51	B11-875	PTPN1-tat	y	73	76	83	75	79								0.940999
48	B8-450	tat		3	5			3						2	5	na
49	B8-875	tat	y	66	75			81						75	71	na
54	B9-450	PTPN12-tat		3	4	4	4	3								0.734833
55	B9-875	PTPN12-tat	y	73	76	76	75	78								0.942674
0	DMSO-450	DMSO			4		4	4	3	3					0	na
1	DMSO-875	DMSO	y		73		72	77	78	61					78	na
2	RS-A-450	no peptide		3	3	2	2	2	2	3	1	0	2	2	2	na
3	RS-A-875	no peptide	y	69	76	79	74	78	76	66	73	64	77	75	80	na

## Sheet: Fig. S2
Sequence-specificity of the syndecan-4 derived peptide pal-SDC4_tail.		Donors
Position	Peptides	22_08_13_DONOR2	20_08_13	22_08_13_DONOR1	14_06_13	20_06_13	18_06_13
0	Pal-KK-SDC4-tail	12	4	2	65	71	64
1	pal-SDC4_JM	58	7	3	72	74	56
2	pal-SDC4_middle	14	7	3	60	51	23
3	pal-SDC4_tail	34	11	6	40	51	67
4	pal-SDC4-JM & SDC4-middle	14	12	8	26	47	9
5	pal-SDC4-middle & SDC4-tail	6	6	2	5	7	5
6	pal-SDC4-JM & SDC4-tail	68	70	62	75	81	62
7	Resting stirred	1	3	1	3	2	4
8	Activated	74	77	74	78	79	79

## Sheet: Fig S5
Activation
sample	22_08_13_DONOR2	20_08_13	22_08_13_DONOR1	14_06_13	20_06_13	18_06_13
Pal-KK-SDC4-tail	1	3	1	2	2	-1
Pal-SDC4-JM-control1	65	70	71	69	66	68
Pal-SDC4-middle-control1	5	5	6	4	0	4
pal-SDC4_JM	1	1	0	1	2	1
pal-SDC4_middle	0	0	1	1	2	-1
pal-SDC4_tail	2	5	2	2	2	3
pal-SDC4-JM U SDC4-middle	7	6	6	0	1	2
pal-SDC4-middle U SDC4-tail	4	4	1	3	-2	3
pal-SDC4-JM U SDC4-tail	2	3	1	3	2	2
Pal-SDC4-middle-control2	12	12	17	nan	nan	nan
Pal-KK-SDC4-tail-control	3	3	1	nan	nan	nan
Pal-SDC4-JM-control2	2	2	1	nan	nan	nan
Resting stirred	1	3	1	3	2	4
Activated	74	77	74	78	79	79
Inhibition
sample	22_08_13_DONOR2	20_08_13	22_08_13_DONOR1	14_06_13	20_06_13	18_06_13
Pal-KK-SDC4-tail	12	4	2	65	71	64
Pal-SDC4-JM-control1	70	71	68	76	71	72
Pal-SDC4-middle-control1	10	8	5	8	2	9
pal-SDC4_JM	58	7	3	72	74	56
pal-SDC4_middle	14	7	3	60	51	23
pal-SDC4_tail	34	11	6	40	51	67
pal-SDC4-JM U SDC4-middle	14	12	8	26	47	9
pal-SDC4-middle U SDC4-tail	6	6	2	5	7	5
pal-SDC4-JM U SDC4-tail	68	70	62	75	81	62
Pal-SDC4-middle-control2	46	40	19	nan	nan	nan
Pal-KK-SDC4-tail-control	74	70	76	nan	nan	nan
Pal-SDC4-JM-control2	14	4	3	nan	nan	nan
Resting stirred	1	3	1	3	2	4
Activated	74	77	74	78	79	79

## Sheet: Fig. S6
Effects of combining pal-ITGA2B_JM and tat peptides in tests for synergy.
code	fold concentration	peptides	05_11_14	31_10_14	21_10_14
A18	1X	tat-NHERF1	2.723	2.662	1.577	2.32067
A18	2X	tat-NHERF1	1.848	1.597	1.444	1.62967
B1	1X	tat-ACTN1_VBS	1.717	2.376	1.342	1.81167
B1	2X	tat-ACTN1_VBS	3.976	2.514	2.373	2.95433
B4	1X	ACTN1-reverse-tat	1.22	1.597	1.407	1.408
B4	2X	ACTN1-reverse-tat	1.977	2.49	2.642	2.36967
A1	1X	pal-ITGA2B_JM	1.889	2.172	2.656	2.239
A1	2X	pal-ITGA2B_JM	9.539	35.267	63.55	36.1187
A1_A18	1X + 1X	ITGA2B-JM + tat-NHERF1	74.446	56.124	75.759	68.7763
A1_B4	1X + 1X	pal-ITGA2B_JM + ACTN1-reverse-tat	69.718	57.434	65.121	64.091
A1_B8	1X + 1X	pal-ITGA2B_JM + tat	65.036	50.704	65.426	60.3887
B1_A1	1X + 1X	tat-ACTN1_VBS + pal-ITGA2B_JM	77.838	71.909	75.291	75.0127
B1_C4	1X + 1X	tat-ACTN1_VBS + tat-CAST_1	1.825	2.211	1.933	1.98967
B1_C5	1X + 1X	tat-ACTN1_VBS + TGFB1I1_LD-tat	1.52	2.877	1.83	2.07567
C4_A1	1X + 1X	tat-CAST_1 + pal-ITGA2B_JM	76.17	49.639	70.824	65.5443
C5_A1	1X + 1X	TGFB1I1_LD-tat + pal-ITGA2B_JM	70.112	46.504	69.586	62.0673
C5_C4	1X + 1X	tat-CAST_1	1.72	2.406	2.092	2.07267
B8	1X	tat	1.957	3.59	2.079	2.542
B8	2X	tat	2.379	1.875	1.727	1.99367
RS_A_high		none	2.201	1.868	2.127	2.06533
RS_A_high		TRAP	77.314	69.842	80.083	75.7463

## Sheet: Fig S7 and S8
Activation Fig S5			Donors				Inhibition Fig S6	Donors
sample	fold concentration	peptides	01_08_13	25_07_13	31_07_13		sample	01_08_13	25_07_13	31_07_13
A1 1X-450	1X	pal-ITGA2B_JM	2	1	4		A1 1X-875	3	69	40
A2 1X-450	1X	pal-ITGA2B_tail	2	2	3		A2 1X-875	63	69	65
A5 1X-450	1X	pal-ITGB3_middle1	2	2	3		A5 1X-875	67	69	67
A7 1X-450	1X	pal-SDC4_JM	2	2	2		A7 1X-875	67	66	66
A8 1X-450	1X	pal-SDC4_middle	2	2	2		A8 1X-875	57	14	24
A9 1X-450	1X	pal-SDC4_tail	1	2	2		A9 1X-875	67	11	5
B27 1X-450	1X	pal-SDC4_KKtail	2	2	3		B27 1X-875	62	65	67
A11 1X-450	1X	TGFB1I1_LD-tat	2	2	2		A11 1X-875	64	73	65
B1 1X-450	1X	tat-ACTN1_VBS	2	2	2		LD TRAP +tat-ACTN1_VBS 1x	67	67	71
A15 1X-450	1X	tat-CAST1	2	3	2		A15 1X-875	69	72	70
A1 2X-450	2X	pal-ITGA2B_JM	17	51	51		A1 2X-875	41	54	53
A2 2X-450	2X	pal-ITGA2B_tail	2	3	3		A2 2X-875	68	65	65
A5 2X-450	2X	pal-ITGB3_middle1	2	2	3		A5 2X-875	5	66	60
A7 2X-450	2X	pal-SDC4_JM	1	2	2		A7 2X-875	67	63	63
A8 2X-450	2X	pal-SDC4_middle	2	1	1		A8 2X-875	1	2	2
A9 2X-450	2X	pal-SDC4_tail	3	2	2		A9 2X-875	66	3	5
B27 2X-450	2X	pal-SDC4_KKtail	2	2	3		B27 2X-875	3	3	3
A11 2X-450	2X	TGFB1I1_LD-tat	2	2	2		A11 2X-875	67	67	63
B1 2X-450	2X	tat-ACTN1_VBS	2	2	2		LD TRAP +tat-ACTN1_VBS 2x	66	70	70
A15 2X-450	2X	tat-CAST1	2	2	2		A15 2X-875	70	73	69
A1_A5-450	1X + 1X	pal-ITGA2B_JM + pal-ITGB3_middle1	13	2	7		A1_A5-875	45	62	46
A7_A11-450	1X + 1X	pal-SDC4_JM + TGFB1I1_LD-tat	2	2	2		A7_A11-875	65	66	67
A2_B1-450	1X + 1X	pal-ITGA2B_tail + tat-ACTN1_VBS	2	1	1		A2_B1-875	62	64	69
A7_B1-450	1X + 1X	pal-SDC4_JM + tat-ACTN1_VBS	1	1	1		A7_B1-875	66	75	65
A5_A15-450	1X + 1X	pal-ITGB3_middle1 + tat-CAST1	2	2	2		A5_A15-875	62	69	74
A8_A9-450	1X + 1X	pal-SDC4_middle + pal-SDC4_tail	2	2	2		A8_A9-875	38	4	3
A8_A11-450	1X + 1X	pal-SDC4_middle + TGFB1I1_LD-tat	2	2	2		A8_A11-875	64	63	67
B27_B1-450	1X + 1X	pal-SDC4_Kktail + tat-ACTN1_VBS	2	2	2		B27_B1-875	66	69	68
A7_A8-450	1X + 1X	pal-SDC4_JM + pal-SDC4_middle	2	1	1		A7_A8-875	52	2	6
A5_A11-450	1X + 1X	pal-ITGB3_middle1 + TGFB1I1_LD-tat	2	2	2		A5_A11-875	60	67	69
A9_A11-450	1X + 1X	pal-SDC4_tail + TGFB1I1_LD-tat	2	2	2		A9_A11-875	62	68	59
A11_A15-450	1X + 1X	TGFB1I1_LD-tat + tat-CAST1	3	2	2		A11_A15-875	68	69	67
A5_A9-450	1X + 1X	pal-ITGB3_middle1 + pal-SDC4_tail	2	2	2		A5_A9-875	51	67	4
A2_B27-450	1X + 1X	pal-ITGA2B_tail + pal-SDC4_Kktail	3	2	3		A2_B27-875	62	63	8
A1_A9-450	1X + 1X	pal-ITGA2B_JM + pal-SDC4_tail	2	1	3		A1_A9-875	2	5	6
A5_A8-450	1X + 1X	pal-ITGB3_middle1 + pal-SDC4_middle	2	2	2		A5_A8-875	3	4	7
A11_B1-450	1X + 1X	TGFB1I1_LD-tat + tat-ACTN1_VBS	2	2	2		A11_B1-875	69	71	69
A9_B27-450	1X + 1X	pal-SDC4_tail + pal-SDC4_Kktail	2	2	2		A9_B27-875	69	3	3
A2_A5-450	1X + 1X	pal-ITGA2B_tail + pal-ITGB3_middle1	2	3	3		A2_A5-875	64	71	65
A8_B1-450	1X + 1X	pal-SDC4_middle + tat-ACTN1_VBS	1	2	2		A8_B1-875	65	67	64
B27_A11-450	1X + 1X	pal-SDC4_KKtail + TGFB1I1_LD-tat	2	2	2		B27_A11-875	61	67	65
A1_B27-450	1X + 1X	pal-ITGA2B_JM + pal-SDC4_Kktail	3	1	5		A1_B27-875	6	5	20
A1_A8-450	1X + 1X	pal-ITGA2B_JM + pal-SDC4_middle	1	1	2		A1_A8-875	2	3	7
A1_A2-450	1X + 1X	pal-ITGA2B_JM + pal-ITGA2B_tail	1	3	2		A1_A2-875	15	64	49
A2_A8-450	1X + 1X	pal-ITGA2B_tail + pal-SDC4_middle	2	2	2		A2_A8-875	56	66	63
B27_A15-450	1X + 1X	pal-SDC4_KKtail + tat-CAST1	2	3	2		B27_A15-875	64	70	68
A5_B27-450	1X + 1X	pal-ITGB3_middle1 + pal-SDC4_Kktail	2	2	2		A5_B27-875	2	34	6
A7_A15-450	1X + 1X	pal-SDC4_JM + tat-CAST1	1	2	2		A7_A15-875	66	68	69
A1_A11-450	1X + 1X	pal-ITGA2B_JM + TGFB1I1_LD-tat	16	65	61		A1_A11-875	67	69	68
A2_A11-450	1X + 1X	pal-ITGA2B_tail + TGFB1I1_LD-tat	3	3	2		A2_A11-875	66	66	64
B1_A15-450	1X + 1X	tat-ACTN1_VBS + tat-CAST1	2	2	2		B1_A15-875	70	70	68
A5_B1-450	1X + 1X	pal-ITGB3_middle1 + tat-ACTN1_VBS	5	2	7		A5_B1-875	64	70	70
A9_A15-450	1X + 1X	pal-SDC4_tail + tat-CAST1	3	2	2		A9_A15-875	67	4	61
A8_B27-450	1X + 1X	pal-SDC4_middle + pal-SDC4_Kktail	2	2	3		A8_B27-875	2	4	3
A5_A7-450	1X + 1X	pal-ITGB3_middle1 + pal-SDC4_JM	2	2	2		A5_A7-875	15	69	63
A2_A15-450	1X + 1X	pal-ITGA2B_tail + tat-CAST1	2	2	2		A2_A15-875	67	68	64
A2_A9-450	1X + 1X	pal-ITGA2B_tail + pal-SDC4_tail	2	2	2		A2_A9-875	70	69	4
A1_A15-450	1X + 1X	pal-ITGA2B_JM + tat-CAST1	17	68	65		A1_A15-875	70	73	67
A1_A7-450	1X + 1X	pal-ITGA2B_JM + pal-SDC4_JM	2	1	46		A1_A7-875	4	7	54
A8_A15-450	1X + 1X	pal-SDC4_middle + tat-CAST1	2	2	2		A8_A15-875	64	67	62
A7_A9-450	1X + 1X	pal-SDC4_JM + pal-SDC4_tail	2	2	2		A7_A9-875	63	3	3
A7_B27-450	1X + 1X	pal-SDC4_JM + pal-SDC4_Kktail	3	1	2		A7_B27-875	14	70	5
A1_B1-450	1X + 1X	pal-ITGA2B_JM + tat-ACTN1_VBS	54	66	62		A1_B1-875	53	67	66
A9_B1-450	1X + 1X	pal-SDC4_tail + tat-ACTN1_VBS	1	2	2		A9_B1-875	68	70	58
A2_A7-450	1X + 1X	pal-ITGA2B_tail + pal-SDC4_JM	2	2	3		A2_A7-875	66	73	66
RS.A-450	1X + 1X	none	2	2	2		RS.A-450	2	2	2
RS.A-875	1X + 1X	TRAP	70	73	71		RS.A-875	70	73	71

## Sheet: Fig S10
	Donors
Peptides	22_08_13_DONOR1	14_06_13	18_06_13	22_08_13_DONOR2
Resting_Stirred (none)	2	2	2	3
Activated	75	80	78	66
TLN1_VBS-tat	14	61	20	4
Tat-ACTN1_VBS	59	68	73	41
ACTN1_VBS-tat	32	45	11	4
ACTN1_alone	7	35	11	11
tat	2	5	3	3
